# Supplementary material for: Widespread emergence of Staphylococcus aureus with variant FarR regulators and enhanced resistance to antimicrobial fatty acids within clonal complex CC5, CC8, and CC97 strains from human and bovine hosts
Source: Microbiol Spectr. 2025 Oct 31;13(12):e02278-25. doi: 10.1128/spectrum.02278-25 (PMC12671165; doi:10.1128/spectrum.02278-25)
Supplement: Supplemental tables — Tables S1 to S8. [file spectrum.02278-25-s0002.xlsx]

## Sheet: Table S1
Table S1. S. aureus strains harboring FarRA14P
CDS Region in Nucleotide	Strain	Assembly
NC_020529.1 2573329-2573877 (+)	ST228	GCF_000967325.1
NC_020532.1 2573684-2574232 (+)	ST228	GCF_000967365.1
NC_020533.1 2573636-2574184 (+)	ST228	GCF_000382965.1
NC_020536.1 2573292-2573840 (+)	ST228	GCF_000967385.1
NC_020537.1 2573065-2573613 (+)	ST228	GCF_000967405.1
NC_020564.1 2573313-2573861 (+)	ST228	GCF_000967345.1
NC_020566.1 2573258-2573806 (+)	ST228	GCF_000382985.1
NC_020568.1 2573129-2573677 (+)	ST228	GCF_000383005.1
NZ_CP122485.1 1681309-1681857 (+)	SW-MRSA57	GCF_046741705.1
NZ_CP123074.1 2775378-2775926 (+)	SW-MRSA61	GCF_046741635.1
NZ_CP123077.1 1678076-1678624 (+)	SW-MRSA60	GCF_046741645.1
NZ_CP123080.1 1673809-1674357 (+)	SW-MRSA59	GCF_046741655.1
NZ_CP123082.1 2191286-2191834 (-)	SW-MRSA58	GCF_046741665.1
CAIIOP010000002.1 181363-181911 (-)	MOS324	GCA_903811105.1
CAIIOT010000002.1 161181-161729 (-)	MOS328	GCA_903811145.1
CAIIOS010000002.1 215454-216002 (-)	MOS327	GCA_903811135.1
CAIIOU010000002.1 215452-216000 (-)	MOS329	GCA_903811155.1
CAIIOW010000002.1 215459-216007 (-)	MOS331	GCA_903811175.1
CAIIOQ010000007.1 70228-70776 (+)	MOS325	GCA_903811115.1
CAIIPA010000002.1 215449-215997 (-)	MOS335	GCA_903811215.1
CAIIOR010000009.1 70242-70790 (+)	MOS326	GCA_903811125.1
CAIIOX010000009.1 70227-70775 (+)	MOS332	GCA_903811185.1
CAIIOZ010000009.1 70209-70757 (+)	MOS334	GCA_903811205.1
CAIIPB010000012.1 30541-31089 (+)	MOS336	GCA_903811225.1
CAIIPC010000009.1 70201-70749 (+)	MOS337	GCA_903811235.1
CAIIPE010000009.1 70227-70775 (+)	MOS339	GCA_903811255.1
CAIIPD010000008.1 70212-70760 (+)	MOS338	GCA_903811245.1
CAIIPG010000009.1 70212-70760 (+)	MOS341	GCA_903811275.1
CAIIPF010000009.1 70251-70799 (+)	MOS340	GCA_903811265.1
CAIIPH010000009.1 70228-70776 (+)	MOS342	GCA_903811285.1
CAIIPI010000009.1 70232-70780 (+)	MOS343	GCA_903811295.1
CAIIPO010000001.1 70208-70756 (+)	MOS349	GCA_903811355.1
CAIIPJ010000007.1 70211-70759 (+)	MOS344	GCA_903811305.1
CAIIPQ010000002.1 215457-216005 (-)	MOS352	GCA_903811385.1
CAIIPL010000008.1 70213-70761 (+)	MOS346	GCA_903811325.1
CAIIPP010000008.1 70209-70757 (+)	MOS350	GCA_903811365.1
DALSZH010000008.1 42958-43506 (-)	20120613	GCA_027464285.1
DAOBZL010000020.1 11655-12203 (+)	Staphylococcus aureus H34253	GCA_029414075.1
DAOBZK010000018.1 11653-12201 (+)	Staphylococcus aureus H33986	GCA_029414175.1
DAOBZN010000022.1 11655-12203 (+)	Staphylococcus aureus H34191	GCA_029414135.1
DAOBZM010000018.1 11653-12201 (+)	Staphylococcus aureus H33663	GCA_029414215.1
DAOBZO010000005.1 70083-70631 (+)	Staphylococcus aureus H33516	GCA_029414195.1
DAOBZQ010000005.1 70083-70631 (+)	Staphylococcus aureus H33449	GCA_029414235.1
DAOBZP010000019.1 11655-12203 (+)	Staphylococcus aureus H34103	GCA_029414155.1
DAOBZR010000019.1 11653-12201 (+)	Staphylococcus aureus H33290	GCA_029414255.1
DAOBZS010000030.1 11655-12203 (+)		GCA_029414275.1
DAOBZU010000019.1 11653-12201 (+)		GCA_029414335.1
DAOBZX010000022.1 11655-12203 (+)		GCA_029414315.1
DAOBZW010000005.1 70083-70631 (+)	Staphylococcus aureus H33063	GCA_029414375.1
DAOBZT010000021.1 11652-12200 (+)		GCA_029414295.1
DAOBZV010000019.1 11655-12203 (+)		GCA_029414355.1
DAOBZY010000019.1 11655-12203 (+)		GCA_029414395.1
DAOCAC010000019.1 11655-12203 (+)		GCA_029414435.1
DAOBZZ010000030.1 11655-12203 (+)		GCA_029414555.1
DAOCAD010000013.1 11655-12203 (+)		GCA_029414415.1
DAOCAF010000015.1 11655-12203 (+)		GCA_029414455.1
DAOCCI010000020.1 11655-12203 (+)	Staphylococcus aureus H34844	GCA_029415775.1
DAOCCJ010000019.1 11655-12203 (+)	Staphylococcus aureus H34697	GCA_029415875.1
DAOCCK010000009.1 70083-70631 (+)	Staphylococcus aureus H35021	GCA_029415755.1
DAOCCL010000019.1 42958-43506 (-)	Staphylococcus aureus H34451	GCA_029415795.1
DAOCCM010000018.1 11655-12203 (+)	Staphylococcus aureus H33648	GCA_029415815.1
DAOCCN010000020.1 11655-12203 (+)	Staphylococcus aureus H33600	GCA_029415835.1
DAOCCR010000018.1 11656-12204 (+)		GCA_029415935.1
DAOCCO010000004.1 70083-70631 (+)	Staphylococcus aureus H33429	GCA_029415855.1
DAOCCP010000017.1 11655-12203 (+)		GCA_029415895.1
DAOCCQ010000019.1 11657-12205 (+)		GCA_029415915.1
DAOCDG010000020.1 11655-12203 (+)	Staphylococcus aureus H33080	GCA_029416415.1
DAOCDH010000019.1 11655-12203 (+)		GCA_029416455.1
DAOCDI010000021.1 11655-12203 (+)		GCA_029416495.1
DAOCEO010000019.1 11655-12203 (+)	Staphylococcus aureus H33273	GCA_029417635.1
DAOCFS010000017.1 11653-12201 (+)	Staphylococcus aureus H33675	GCA_029419295.1
DAOCFT010000019.1 11655-12203 (+)	Staphylococcus aureus H33460	GCA_029419355.1
DAOCFU010000016.1 11652-12200 (+)		GCA_029419475.1
DAOCFV010000019.1 11655-12203 (+)		GCA_029419375.1
DAPDIP010000003.1 11655-12203 (+)		GCA_031034775.1
DAPDIN010000019.1 11655-12203 (+)		GCA_031034755.1
DAPDIM010000073.1 11655-12203 (+)		GCA_031034715.1
DAPDIO010000016.1 11655-12203 (+)		GCA_031034735.1
DAPDIQ010000031.1 11655-12203 (+)		GCA_031034795.1
DAPDIR010000039.1 7520-8068 (+)		GCA_031034835.1
DAPDIT010000016.1 11655-12203 (+)		GCA_031034815.1
DAPDIS010000020.1 11655-12203 (+)		GCA_031034855.1
DAPDIY010000012.1 11655-12203 (+)		GCA_031036955.1
DAPDJA010000009.1 11655-12203 (+)		GCA_031036975.1
DAPDIV010000034.1 7549-8097 (+)		GCA_031036855.1
DAPDIZ010000013.1 11655-12203 (+)		GCA_031036935.1
DAPDIU010000004.1 11655-12203 (+)		GCA_031036875.1
DAPDIX010000009.1 11652-12200 (+)		GCA_031036915.1
DAPDJB010000020.1 11655-12203 (+)		GCA_031036995.1
DAPDIW010000076.1 7617-8165 (+)		GCA_031036895.1
DAPDJE010000015.1 11655-12203 (+)		GCA_031037115.1
DAPDJC010000004.1 22771-23319 (+)		GCA_031037035.1

## Sheet: Table S2
Table S2. Comprehenseive metadata and resistance profiles* of S. aureus strains harboring FarR variants
Biosample	Strain	FarR Variant	Country	Spa Type	MLST	SCCmec	qac	fusC	mecA	blaZ	ermC	ermB	ermA	tetM	mupA	msrA	bleO	mph	fosB	aminoglycoside	ant(9)-la
SAMEA1523322	ASASM417	H121Y	UK	t127	2922	N	Y	Y	N	N	N	N	N	N	N	N	N	N	N	S	N
SAMEA1708945	GKP138-66	H121Y	UK	new; r07:r23:r12:r21:r17:r34:r33:r222	1859	N	N	N	N	Y	N	N	N	N	N	N	N	N	N	S	N
SAMN05773539	MT0541	H121Y	Chile	t2734	97	N	N	N	N	N	N	N	N	N	N	N	N	N	N	S	N
SAMEA1466875	EOE015	H121Y	UK	t12711	8	VI(4B)	Y	Y	Y	Y	N	N	Y	Y	Y	N	N	N	Y	R	Y
SAMEA1464532	BSAC2908	H121Y	UK	t1461	22	IV(2B)	N	N	Y	Y	Y	N	N	N	N	N	N	N	N	S	N
SAMEA104197128	S_0506	H121Y	UK	t190	8	VI(4B)	Y	Y	Y	Y	N	N	Y	Y	Y	N	N	N	Y	R	Y
SAMEA104197110	S_0409	H121Y	UK	t190	8	VI(4B)	Y	Y	Y	Y	N	N	Y	Y	Y	N	N	N	Y	R	Y
SAMEA104197105	S_0392	H121Y	UK	t190	8	VI(4B)	Y	Y	Y	Y	N	N	Y	Y	Y	N	N	N	Y	R	Y
SAMEA104197049	S_0178	H121Y	UK	t190	8	VI(4B)	Y	Y	Y	Y	N	N	Y	Y	Y	N	Y	N	Y	R	Y
SAMEA3573598	S_0181	H121Y	UK	t190	8	VI(4B)	Y	Y	Y	Y	N	N	Y	Y	Y	N	N	N	Y	R	Y
SAMEA3573566	S_0063	H121Y	UK	t190	8	VI(4B)	N	Y	Y	N	N	N	Y	Y	N	N	N	N	Y	R	Y
SAMEA1572478	MPROS0385	H121Y	UK	t190	8	VI(4B)	Y	Y	Y	Y	N	N	Y	Y	N	N	N	N	Y	R	Y
SAMEA1572448	MPROS0440	H121Y	UK	t190	8	VI(4B)	Y	Y	Y	Y	N	N	Y	Y	N	N	N	N	Y	R	Y
SAMN13154658	U8937	H121Y	Argentina	t012	30	N	N	N	N	Y	N	N	N	N	N	N	N	N	Y	S	N
SAMN05773541	MT-0557	C116Y	Chile	t2734	97	N	N	N	N	N	N	N	N	N	N	N	N	N	N	S	N
SAMN11349617	G071	C116Y	Switzerland	t524	71	N	N	N	N	Y	N	N	N	N	N	N	N	N	N	S	N
SAMEA1709037	GKP136-64	C116Y	UK	t224	97	N	N	N	N	Y	N	N	N	N	N	N	N	N	N	S	N
SAMEA1708824	GKP136-46	C116Y	UK	t224	97	N	N	N	N	Y	N	N	N	N	N	N	N	N	N	S	N
SAMN30068812	H02	C116Y	New Zealand	t3380	97	N	N	N	N	Y	N	N	N	N	N	N	N	N	N	S	N
SAMN30068814	H04	C116Y	New Zealand	t3380	97	N	N	N	N	Y	N	N	N	N	N	N	N	N	N	S	N
SAMN30068818	H09	C116Y	New Zealand	t3380	97	N	N	N	N	Y	N	N	N	N	N	N	N	N	N	S	N
SAMN30068819	H11	C116Y	New Zealand	t267	97	N	N	N	N	Y	N	N	N	N	N	N	N	N	N	S	N
SAMN30068764	BM054	C116Y	New Zealand	t2421	97	N	N	N	N	Y	N	N	N	N	N	N	N	N	N	S	N
SAMN29489275	RMSA 24	C116Y	China	t521	Unknown	N	N	N	N	Y	N	N	N	N	N	N	N	N	N	S	N
SAMN18961670	G7	C116Y	Switzerland	t524	71	N	N	N	N	Y	N	N	N	N	N	N	N	N	N	S	N
SAMN17372435	M385	C116Y	Switzerland	t5694	8	N	N	N	N	N	N	N	N	N	N	N	N	N	Y	S	N
SAMN19696943	SO-SAU-t304_61	G166D	Norway	t304	8	IV(2B)	N	Y	Y	Y	N	N	N	N	N	N	N	N	Y	S	N
SAMN30068792	BM123	G166D	New Zealand	t2802	97	N	N	N	N	N	N	N	N	N	N	N	N	N	N	S	N
SAMN04590098	RIVM6519	G166D	Netherlands	t586	5	V(5C2&5)	Y	N	Y	N	N	N	N	N	N	N	N	N	Y	S	N
SAMN02383613	F41882	G166D	USA	t539	5	IV(2B)	N	N	Y	Y	N	N	N	N	N	N	N	N	Y	S	N
SAMN02383731	H27777	G166D	USA	Unknown	5	IV(2B)	N	N	Y	Y	N	N	N	N	N	N	N	N	Y	S	N
SAMN02383795	W76127	G166D	USA	Unknown	5	IV(2B)	N	N	Y	Y	N	N	N	N	N	N	N	N	Y	S	N
SAMN02385374	F29982	G166D	USA	t539	5	IV(2B)	N	N	Y	Y	N	N	N	N	N	N	N	N	Y	S	N
SAMN02398797	T89906	G166D	USA	t622	8	IVa(2B)	N	N	Y	Y	N	N	N	N	N	Y	N	Y	Y	R	N
SAMN08131528	COP596	G166D	Cambodia	t8	1004	N	N	N	N	Y	N	Y	N	N	N	N	N	N	Y	R	N
SAMN06847500	t008	G166D	USA	t8	8	N	Y	N	N	Y	N	N	N	N	Y	N	N	N	Y	R	N
SAMEA104317951	BPH3564	G166D	Australia	Unknown	15	N	N	N	N	N	N	N	N	N	N	N	N	N	Y	S	N
SAMEA1484950	09_111_0209	G166D	USA	t008	8	IVa(2B)	N	N	Y	Y	N	N	N	N	N	Y	N	N	Y	R	N
SAMN30843818	RIVM_M019250	G166D	Netherlands	t586	5	V(5C2)	N	N	Y	N	N	N	N	N	N	N	N	N	Y	S	N
SAMN30843799	RIVM_M018715	G166D	Netherlands	t586	5	V(5C2&5)	Y	N	Y	N	N	N	N	N	N	N	N	N	Y	S	N
SAMD00489753	JARB-HU1751	G166D	Japan	t5156	672	N	N	N	N	N	N	N	N	N	N	N	N	N	Y	S	N
SAMD00489757	JARB-HU1764	G166D	Japan	t5156	672	N	N	N	N	N	N	N	N	N	N	N	N	N	Y	S	N
SAMD00489700	JARB-HU1644	G166D	Japan	t1309	672	N	N	N	N	N	N	N	N	N	N	N	N	N	Y	S	N
SAMD00489623	JARB-HU1509	G166D	Japan	t1309	672	N	N	N	N	N	N	N	N	N	N	N	N	N	Y	S	N
SAMD00637063	KS181	G166D	Japan	t8	8	N	N	N	N	Y	N	N	Y	N	N	N	N	N	Y	R	Y
SAMEA3283121	H10388	A14P	Switzerland	t1003	228	I(1B)	Y	N	Y	N	N	N	Y	N	N	N	N	N	Y	R	Y
SAMEA3283122	H10497	A14P	Switzerland	t1003	228	I(1B)	Y	N	Y	N	N	N	Y	N	N	N	N	N	Y	R	Y
SAMEA3283122	H15532	A14P	Switzerland	t1003	228	I(1B)	Y	N	Y	N	N	N	Y	N	N	N	N	N	Y	R	Y
SAMEA2272458	H16035	A14P	Switzerland	t1003	228	I(1B)	Y	N	Y	N	N	N	Y	N	N	N	N	N	Y	R	Y
SAMEA2272299	H16125	A14P	Switzerland	t1003	228	I(1B)	N	N	Y	N	N	N	Y	N	N	N	N	N	Y	R	Y
SAMEA3283124	H18341	A14P	Switzerland	t1003	228	I(1B)	Y	N	Y	N	N	N	Y	N	N	N	N	N	Y	R	Y
SAMEA3283125	H18412	A14P	Switzerland	t1003	228	I(1B)	Y	N	Y	N	N	N	Y	N	N	N	N	N	Y	R	Y
SAMEA2272502	H18583	A14P	Switzerland	t1003	228	I(1B)	Y	N	Y	N	N	N	Y	N	N	N	N	N	Y	R	Y
*Resistance genes: qac, quaternary amine; fusC, fusidic acid; mecA, methicillin; blaZ, β-lactam, ermC, erythromycin; ermB, erythromycin; ermA, erythromycin; tetM, tetracycline; mupA, muciprocin; bleO, bleomycin; mph, macrolides; fosB, fosfomycin; aminoglycosides include one or more of ant(6)-Ia, ant(9)-Ia, aph(3’)-III, aph(3’)-III, aac(6’)-aph(2’’), lsaE, lnuB

## Sheet: Table S3; densitometry of A14P 
Table S3. Densitometry analysis of FarE expression in S. aureus harboring FarR or FarRA14P grown in TSB supplemented with 20μ linoleic acid
Lane	Strain	Raw Intensity	Normalized Intensity*
1	USA300	181275	43.0109
2	USA300ΔfarR	12417.6	2.94631
3	USA300ΔfarE	4214.64	1
4	N315	164645	39.065
5	FAR7	289823	68.7659
6	H10388	31278	7.42127
7	H15532	36729.3	8.71469
8	H16035	14978.9	3.55401
9	H18341	10227.7	2.42672
*Normalized to USA300ΔfarE

## Sheet: Table S4; G166D Strains
Table S4. S. aureus strains harboring FarRG166D
CDS Region in Nucleotide	Strain	Assembly
NZ_CP015173.1 506901-507449 (+)	RIVM6519	GCF_001618305.1
NZ_CP026077.1 559500-560048 (+)	FDAARGOS_7	GCF_001019275.2
NZ_KK021093.1 55340-55888 (+)	F41882	GCF_000559345.1
NZ_KK025402.1 55340-55888 (+)	H27777	GCF_000561365.1
NZ_KK028087.1 55340-55888 (+)	W76127	GCF_000562505.1
NZ_KK042051.1 55379-55927 (+)	F29982	GCF_000571715.1
NZ_KK071914.1 374290-374838 (+)	T89906	GCF_000578815.1
CP026077.1 559500-560048 (+)	NRS107	GCA_001019275.2
DAKPXQ010000005.1 163727-164275 (-)		GCA_026653055.1
DAKWOM010000001.1 64998-65546 (+)		GCA_026831605.1
DAKZFO010000002.1 396818-397366 (+)	t008	GCA_026871915.1
DALGLH010000006.1 63560-64108 (+)		GCA_027103595.1
DALIEM010000012.1 5833-6381 (-)	9_111_209	GCA_027133075.1
DAMHQH010000001.1 64796-65344 (+)	RIVM_M019250	GCA_027874645.1
DAMICB010000007.1 64625-65173 (+)	RIVM_M018715	GCA_027695605.1
DAMRSK010000013.1 64587-65135 (+)	BM123	GCA_027897315.1
DAOAPZ010000021.1 41818-42366 (+)	JARB-HU1751	GCA_029387855.1
DAOAPV010000016.1 66714-67262 (+)	JARB-HU1764	GCA_029387775.1
DAOASA010000013.1 66763-67311 (+)	JARB-HU1644	GCA_029388915.1
DAOAUY010000001.1 222898-223446 (-)	JARB-HU1509	GCA_029390435.1
DAXWCX010000001.1 68091-68639 (+)	KS181	GCA_042980775.1
DBFMAE010000001.1 64988-65536 (+)	GT25-0165	GCA_047891575.1
DBGJPT010000003.1 68270-68818 (+)		GCA_048704255.1
DBGMLO010000011.1 58787-59335 (+)	41802-19-S001	GCA_048748855.1
DBGUGE010000004.1 68094-68642 (+)		GCA_048910045.1
DBHAJE010000007.1 66763-67311 (+)	HSA321	GCA_049076605.1
DBIVRA010000004.1 68094-68642 (+)		GCA_050645225.1
JAHNWF010000164.1 12091-12639 (+)	SO-SAU-t304_61	GCA_018984755.1

## Sheet: Table S5
Table S5. Densitometry analysis of FarE expression in S. aureus harboring FarR or FarRG166D grown in TSB supplemented with 20μ linoleic acid
Lane	Strain	Raw Intensity	Normalized Intensity*
1	USA300ΔfarR	1676.85	1.40928
2	USA300	29666.6	24.9329
3	N315	39158.2	32.91
4	FAR7	113061	95.0203
5	H27777	74384.4	62.5153
6	T89906	36158.4	30.3888
7	M018715	69289.2	58.2331
8	M019250	49041	41.2157
9	USA300ΔfarE	1189.86	1
*Normalized to USA300ΔfarE

## Sheet: Table S6
Table S6. Densitometry analysis of FarE expression in S. aureus harboring pLIfarR variants grown in TSB supplemented with 20μ linoleic acid
Lane	Strain	Raw Intensity	Normalized Intensity*
1	USA300ΔfarE + pLI50	1309.33	1
2	USA300 + pLI50	29245.1	22.34
3	USA300ΔfarR + pLI50	3004.31	2.29
4	USA300ΔfarR + pLIfarR	21185.8	16.18
5	USA300ΔfarR + pLIfarRH121Y	47929.6	36.61
6	USA300ΔfarR + pLIfarRG166D	31353	23.95
*Normalized to USA300ΔfarE + pLI50

## Sheet: Table S7
Table S7. Strain metadata associated with the phylogenetic analysis of CC97 S. aureus harboring FarR variants
Biosample ID	PATRIC ID or Strain	FarR Variant	Country	Host	spa Type
SAMN14257641	1280.26	WT	Cape Verde	Human	t267
SAMN14257572	1280.27	WT	Cape Verde	Human	Unknown
SAMN22072579	1280.38	WT	Japan	Human	t267
SAMN17611679	1280.52	WT	USA	Human	t267
SAMEA2384863	1280.92	WT	USA	Human	t267
SAMEA104473436	1280.16	WT	Denmark	Human	t267
SAMN03940735	1280.14	WT	Ecuador	Human	t267
SAMD00105940	1280.16	WT	Japan	Human	t376
SAMN11585614	1280.21	WT	Russia	Human	t1182
SAMN02947294	1.32433e+06	WT	Lebanon	Human	t44
SAMEA104473485	1280.16	WT	Denmark	Human	t267
SAMEA3449025	1280.11	WT	Thailand	Human	t359
SAMN08683531	1280.16	WT	Lebanon	Human	t267
SAMN02744535	1.32366e+06	WT	Lebanon	Human	t267
SAMN15640962	1280.32	WT	Egypt	Human	t267
SAMN15640991	1280.32	WT	Egypt	Human	t267
SAMN09847852	1280.19	WT	USA	Human	t1236
SAMN17611710	1280.52	WT	USA	Human	t359
SAMN09847810	1280.19	WT	USA	Human	t359
SAMN06698097	1280.12	WT	USA	Human	Unknown
SAMN17611654	1280.52	WT	USA	Human	t2802
SAMEA2384502	1280.91	WT	USA	Human	t2734
SAMN15307044	1280.31	WT	USA	Human	t359
SAMEA2384400	1280.9	WT	USA	Human	t359
SAMN13154615	1280.24	WT	Argentina	Human	t267
SAMN06335563	1280.16	WT	Argentina	Human	t267
SAMEA3449024	1280.11	WT	Thailand	Human	t267
SAMEA3448868	1280.11	WT	Thailand	Human	t2802
SAMEA3449046	1280.11	WT	Thailand	Human	t2112
SAMEA2384503	1280.91	WT	USA	Human	t267
SAMEA3448888	1280.11	WT	Thailand	Human	t267
SAMN08717670	1280.17	WT	Italy	Human	t359
SAMN08717645	1280.17	WT	Italy	Human	t359
SAMD00105930	1280.16	WT	Japan	Human	t267
SAMEA104473390	1280.16	WT	Denmark	Human	t267
SAMN13154648	1280.24	WT	Argentina	Human	t224
SAMN13154647	1280.24	WT	Argentina	Human	t224
SAMEA2445670	1280.1	WT	USA	Human	t2297
SAMN15641599	1280.29	WT	USA	Human	t267
SAMEA9068244	1280.34	WT	Portugal	Human	Unknown
SAMEA9068243	1280.34	WT	Portugal	Human	Unknown
SAMN11547600	1280.22	WT	Russia	Bovine	t14218
SAMEA3504591	1280.18	WT	UK	Bovine	t267
SAMEA3518010	1280.18	WT	UK	Bovine	t359
SAMEA3504575	1280.18	WT	UK	Bovine	t267
SAMEA1709037	GKP136-64	C116Y	UK	Bovine	t224
SAMEA1708869	1280.1	WT	UK	Bovine	t224
SAMEA1708824	GKP136-46	C116Y	UK	Bovine	t224
SAMN09254008	1280.17	WT	Ireland	Bovine	t359
SAMN30068818	H09	C116Y	New Zealand	Bovine	t3380
SAMN30068812	H02	C116Y	New Zealand	Bovine	t3380
SAMN30068814	H04	C116Y	New Zealand	Bovine	t267
SAMN30068819	H11	C116Y	New Zealand	Bovine	t267
SAMN30068792	BM123	G166D	New Zealand	Bovine	t2802
SAMN30068764	BM054	C116Y	New Zealand	Bovine	t2421
SAMN13134359	1280.24	WT	Russia	Bovine	t267
SAMN13134349	1280.24	WT	Russia	Bovine	t267
SAMN13134363	1280.32	WT	Russia	Bovine	t527
SAMN15325368	1280.36	WT	Italy	Bovine	t521
SAMN15325367	1280.38	WT	Italy	Bovine	t521
SAMN13319580	1280.34	WT	Finland	Bovine	t10008
SAMN08104878	1280.15	WT	Russia	Bovine	t380
SAMN04435214	46170.2	WT	Italy	Bovine	t359
SAMN05773542	1280.12	WT	Chile	Bovine	t2734
SAMN05773540	1280.12	WT	Chile	Bovine	t2734
SAMN05773539	MT0541	H121Y	Chile	Bovine	t2734
SAMN05773538	1280.12	WT	Chile	Bovine	Unknown
SAMN05773543	1280.12	WT	Chile	Bovine	t2734
SAMN05773541	MT-0557	C116Y	Chile	Bovine	t2734
SAMN05773537	1280.12	WT	Chile	Bovine	t2734
SAMN13319595	1280.34	WT	Finland	Bovine	t527
SAMN13319593	1280.34	WT	Finland	Bovine	t527
SAMN03255473	1280.48	WT	USA	Human	t359
SAMN02604150	USA300_FPR3757	WT	USA	Human	t008

## Sheet: Table S8
Table S8. Densitometry analysis of FarE expression in S. aureus harboring FarR or FarRH121Y grown in TSB supplemented with 20μM linoleic acid
Lane	Strain	Raw Intensity	Normalized Intensity*
1	USA300	91447.8	27.39
2	USA300ΔfarR	3290.14	0.985447
3	USA300ΔfarE	3338.73	1
4	FAR7	184201	55.1711
5	MPROS 0440	177612	53.1974
6	MPROS 0385	179188	53.6695
*Normalized to USA300ΔfarE
